# Supplementary material for: Demographic and Disease-Related Predictors of Socioemotional Development in Children with Neurofibromatosis Type 1 and Plexiform Neurofibromas: An Exploratory Study
Source: Cancers (Basel). 2022 Dec 1;14(23):5956. doi: 10.3390/cancers14235956 (PMC9737030; doi:10.3390/cancers14235956)
Supplement: Supplementary file 1 [file cancers-14-05956-s001.zip]

Archive with 1 entries (1 files):
- cancers-2015516-supplementary.pdf
